# Supplementary material for: The critical need to implement pharmacogenomics in public health services: Mexico in the global picture
Source: Front Public Health. 2026 Mar 5;14:1748704. doi: 10.3389/fpubh.2026.1748704 (PMC12999938; doi:10.3389/fpubh.2026.1748704)
Supplement: Supplementary file 1 [file Table_1.xlsx]

## Sheet: Hoja1
		Supplementary Table S1. Illustrative stepwise hypothesis underlying the estimation of the economic burden of ADR-related hospitalizations.
		Step	Parameter / Input	Value	Unit	Source
		1	IMSS inpatient bed-days (2024)	10569000	patient-days	(IMSS, Informe al Ejecutivo Federal 2024-2025)
		2	IMSS cost per inpatient-day	15018	MXN/day	Diario Oficial de la Federación (DOF) Unit Costs IMSS (FY2025)
		3	IMSS hospitalization expenditure	158725242000	MXN	Step 1 × Step 2
		4	ADR-attributable fraction	0.07	proportion	CNFV / COFEPRIS; international pharmacovigilance benchmarks
		5	ADR-associated hospitalization expenditure	1.11108e+10	MXN	Step 3 × Step 4
		6	Preventable fraction (lower bound)	0.1	proportion	Conservative assumption
		7	Preventable fraction (upper bound)	0.3	proportion	Conservative assumption
		8	Potentially avoidable ADR expenditure (range)	1,111–3,333 million	MXN	Step 5 × Steps 6–7
		Notes: (1) Exact values are shown for transparency; rounded figures are used in the main text for clarity and conservative reporting. (2) All data sources correspond to references cited in the main manuscript.
