# Supplementary material for: The critical need to implement pharmacogenomics in public health services: Mexico in the global picture
Source: Front Public Health. 2026 Mar 5;14:1748704. doi: 10.3389/fpubh.2026.1748704 (PMC12999938; doi:10.3389/fpubh.2026.1748704)
Supplement: Supplementary file 2 [file Table_2.xlsx]

## Sheet: Hoja1
	Extended Table 2. Illustrative prioritization of high-actionability PGx pairs for a Mexico-oriented public-sector pilot, including key actionable haplotypes/alleles.
	Therapeutic area	Drug	Gene(s)	Guideline source (CPIC/DPWG)	Guideline-supported actionability	Priority tier	Key actionable haplotypes/alleles
	Cardiovascular (antiplatelet)	Clopidogrel	CYP2C19	CPIC; DPWG (where applicable)	High (guideline-supported prescribing action)	Tier 1	CYP2C19: *2, *3, *17 (Additional alleles may be included depending on the specific panel design and guideline scope)
	Anticoagulation	Warfarin	CYP2C9, VKORC1	CPIC; DPWG (where applicable)	High (guideline-supported prescribing action)	Tier 1	CYP2C9: *2, *3; VKORC1: c.-1639G>A (Additional alleles may be included depending on the specific panel design and guideline scope)
	Dyslipidemia	Simvastatin	SLCO1B1	CPIC; DPWG (where applicable)	High (guideline-supported prescribing action)	Tier 1	SLCO1B1: *5 (c.521T>C)
	Analgesia	Tramadol	CYP2D6	CPIC; DPWG (where applicable)	High (guideline-supported prescribing action)	Tier 1	CYP2D6: *3, *4, *5, *6; *10, *41
	Psychiatry (SSRIs)	Escitalopram / Citalopram / Sertraline	CYP2C19, CYP2D6	CPIC; DPWG (where applicable)	High (guideline-supported prescribing action)	Tier 1	CYP2C19: *2, *3, *17; CYP2D6:*4, *5; *10, *41
	Oncology (fluoropyrimidines)	5-Fluorouracil / Capecitabine	DPYD	CPIC; DPWG (where applicable)	High (guideline-supported prescribing action)	Tier 1	DPYD: *2A, *13, c.2846A>T, HapB3
	Oncology (irinotecan)	Irinotecan	UGT1A1	CPIC; DPWG (where applicable)	High (guideline-supported prescribing action)	Tier 1	UGT1A1: *28 (Additional alleles may be included depending on the specific panel design and guideline scope)
	Oncology / Immunology	Azathioprine / 6-Mercaptopurine / Thioguanine	TPMT, NUDT15	CPIC; DPWG (where applicable)	High (guideline-supported prescribing action)	Tier 1	TPMT: *2, *3A, *3C; NUDT15: *2, *3
	Infectious diseases (TB)	Isoniazid	NAT2	CPIC; DPWG (where applicable)	High (guideline-supported prescribing action)	Tier 1	NAT2: *5, *6, *7 (Additional alleles may be included depending on the specific panel design and guideline scope)
	Transplantation (immunosuppression)	Tacrolimus	CYP3A5	CPIC; DPWG (where applicable)	High (guideline-supported prescribing action)	Tier 2	CYP3A5: *3 (Additional alleles may be included depending on the specific panel design and guideline scope)
	HIV	Abacavir	HLA-B*57:01	CPIC; DPWG (where applicable)	High (guideline-supported prescribing action)	Tier 2	HLA-B*57:01
	Gout	Allopurinol	HLA-B*58:01	CPIC; DPWG (where applicable)	High (guideline-supported prescribing action)	Tier 2	HLA-B*58:01
	(1) Guideline-suported actionability indicates the existence of established clinical pharmacogenomic guidelines—including those from the Clinical Pharmacogenetics Implementation Consortium (CPIC) and/or the Dutch Pharmacogenetics Working Group (DPWG)—that provide explicit, actionable prescribing recommendations, including drug selection, dose adjustment, alternative therapy, or contraindication, …
